# Supplementary material for: Evaluating the Diagnostic Performance of Hemoglobin in the Diagnosis of Iron Deficiency Anemia in High-Altitude Populations: A Scoping Review
Source: Int J Environ Res Public Health. 2023 Jun 13;20(12):6117. doi: 10.3390/ijerph20126117 (PMC10297848; doi:10.3390/ijerph20126117)
Supplement: Supplementary file 1 [file ijerph-20-06117-s001.zip]

Archive with 1 entries (1 files):
- ijerph-2182272-supplementary.pdf
